# Supplementary material for: Allergen homologs in the Euroglyphus maynei draft genome
Source: PLoS One. 2017 Aug 22;12(8):e0183535. doi: 10.1371/journal.pone.0183535 (PMC5568732; doi:10.1371/journal.pone.0183535)
Supplement: S1 Table — (XLSX) [file pone.0183535.s004.xlsx]

## Sheet: Table S1
Table S1. Assembly metrics for contigs before scaffolding.
	Method	k	m	# Fragments	N50	Assembly size
	MINIA/SSPACE	47	7	196133	480	59371956
	MINIA/SSPACE	53	12	168608	481	55931575
	CLC v 7.5	25	n.a.	118262	931	78377232
