# Supplementary material for: Allergen homologs in the Euroglyphus maynei draft genome
Source: PLoS One. 2017 Aug 22;12(8):e0183535. doi: 10.1371/journal.pone.0183535 (PMC5568732; doi:10.1371/journal.pone.0183535)
Supplement: S2 Table — (XLSX) [file pone.0183535.s005.xlsx]

## Sheet: Table S2
Table S2. MISA output data file for simple sequence repeat counts.
Specifications
==============
Sequence source file: "EMk47m7v1scaffolds.fa"
Definement of microsatellites (unit size / minimum number of repeats):
(1/10) (2/6) (3/5) (4/5) (5/5) (6/5) (7/5) (8/5)
Maximal number of bases interrupting 2 SSRs in a compound microsatellite: 100
RESULTS OF MICROSATELLITE SEARCH
================================
Total number of sequences examined: 196133
Total size of examined sequences (bp): 59371956
Total number of identified SSRs: 86475
Number of SSR containing sequences: 60015
Number of sequences containing more than 1 SSR: 16703
Number of SSRs present in compound formation: 10600
Distribution to different repeat type classes
---------------------------------------------
Unit size	Number of SSRs
1	21513
2	14342
3	47544
4	2891
5	148
6	31
7	6
Frequency of identified SSR motifs
----------------------------------
Repeats	5	6	7	8	9	10	11	12	13	14	15	16	17	18	19	20	21	22	23	24	25	26	27	28	29	30	31	32	33	34	35	36	37	38	39	40	41	42	43	44	45	total
A	-	-	-	-	-	7517	2212	1038	583	445	462	385	314	297	229	186	119	77	45	50	30	26	15	21	6	8	11	7	7	4	3	1	3	2	1	1	1	1	1			14108
C	-	-	-	-	-	43	7			1			1	1			1																									54
G	-	-	-	-	-	38	8																																			46
T	-	-	-	-	-	4463	1183	479	230	171	183	134	102	100	72	49	32	29	16	9	12	10	5	7	4	1	1		1	1	1	1	1	1	1	2		3			1	7305
AC	-	1130	662	486	304	195	118	72	27	19	11	8	4	4	3	1	1																									3045
AG	-	341	235	169	100	79	69	43	27	22	36	26	16	18	14	27	32	3																								1257
AT	-	9	2																1																							12
CA	-	769	486	322	203	125	74	33	28	17	7	4	3	2	2		2	2																								2079
CG	-		1																																							1
CT	-	130	100	69	49	34	20	23	16	13	6	10	7	6	12	13	18																									526
GA	-	393	244	171	109	62	47	30	19	20	19	19	13	11	11	19	20	3																								1210
GC	-	1																																								1
GT	-	406	260	174	102	64	40	17	11	11	1	4	1	3	3		2																									1099
TA	-	16	2															1																								19
TC	-	547	376	266	177	110	82	59	32	37	30	44	29	20	18	29	27	1																								1884
TG	-	1258	740	454	291	200	116	63	29	17	12	9	8	4	2	3	2	1																								3209
AAC	1690	1001	442	161	51	14	2	2	6	3	3																															3375
AAG	89	27	15	4	1				1	1																																138
AAT	1038	531	262	78	39	13	13	6	1																																	1981
ACA	981	583	277	113	42	14	8	2	1	3	4																															2028
ACC	185	91	32	9	3	1																																				321
ACG	96	36	12	6	2																																					152
ACT	6	3	2																																							11
AGA	61	30	11	4	2	1			1																																	110
AGC	47	16	13	3	1	1																																				81
AGG	14	1																																								15
AGT	10	4	1																																							15
ATA	596	294	113	52	15	5	1	2		1																																1079
ATC	2651	1246	466	168	56	18	4	9	3	2																																4623
ATG	2688	1358	539	177	62	27	5	5	1	6	1																															4869
ATT	1027	471	208	103	24	8	10		4		1																															1856
CAA	1712	998	462	152	53	9	8	4	1		3																															3402
CAC	107	56	15	1	1																																					180
CAG	120	43	24	8	1	1		1																																		198
CAT	1577	908	420	167	45	16	15	4	2	1																																3155
CCA	126	68	30	8	2	1																																				235
CCG	7																																									7
CCT	8	1	2	1																																						12
CGA	62	20	17	7		2																																				108
CGC	1	1																																								2
CGG	8	2	1																																							11
CGT	20	21	2	1	2																																					46
CTA	8	7																																								15
CTC	4																																									4
CTG	54	22	9	4	1																																					90
CTT	38	10	9	3	2	1					1																															64
GAA	157	79	33	9	4	3				1																																286
GAC	76	32	8	4	2	1																																				123
GAG	3	6	1																																							10
GAT	1385	718	259	115	38	17	4	2	1		1																															2540
GCA	52	17	2	2	1																																					74
GCC	1																																									1
GCG	5																																									5
GCT	55	21	6																																							82
GGA	5	4	1																																							10
GGC	7	2	1																																							10
GGT	66	31	11	3	1																																					112
GTA	8	2	1																																							11
GTC	102	39	13	3	1	1																																				159
GTG	77	37	15	3	1																																					133
GTT	748	410	159	68	18	1	2	3	1																																	1410
TAA	358	205	92	29	15	3	3			1																																706
TAC	13	5	2																																							20
TAG	18	3	3																																							24
TAT	290	147	69	33	8	5	2		1	1																																556
TCA	1693	1022	450	178	68	23	13	4	1	4	1																															3457
TCC	10	3	2		1																																					16
TCG	95	41	20	7																																						163
TCT	46	29	16	4	1																																					96
TGA	1374	787	326	137	31	13	3	2		4																																2677
TGC	77	40	13	6	6																																					142
TGG	227	95	38	12	2																																					374
TGT	827	510	200	76	34	5	6	2	1																																	1661
TTA	459	229	96	30	10	9	3	2																																		838
TTC	148	80	24	16	2	1	1		1																																	273
TTG	1759	967	425	165	46	17	6	3	1	2	1																															3392
AAAC	64	11	3	1																																						79
AAAG	8	2																																								10
AAAT	11	2																																								13
AACA	80	19	5	2																																						106
AACC	9	2																																								11
AACG	3	1																																								4
AACT	7	2																																								9
AAGA	7	2	1																																							10
AATA	8																																									8
AATC	38	8	4																																							50
AATG	180	52	13	5	2	2	1																																			255
AATT	2	1																																								3
ACAA	61	8		1																																						70
ACAT	1																																									1
ACCA	5	2																																								7
ACCG	2																																									2
ACGA	1																																									1
ACTA	3																																									3
ACTC	3	1																																								4
ACTG	10	2	1	1																																						14
ACTT	1																																									1
AGAA	6																																									6
AGAT	8		1																																							9
AGCA	1																																									1
AGCC		1																																								1
AGTA	1																																									1
AGTC	4																																									4
AGTG	4	2		1																																						7
ATAA	1	1																																								2
ATAG	5	2																																								7
ATCA	47	12	5	1	1																																					66
ATCC	12	3																																								15
ATCG	2																																									2
ATCT	4	2																																								6
ATGA	109	34	5	3																																						151
ATGG	17	6		1																																						24
ATGT		2																																								2
ATTA	3																																									3
ATTC	89	24	4	2			2																																			121
ATTG	41	9	2																																							52
ATTT	10	1																																								11
CAAA	65	18	2																																							85
CAAC	15	4																																								19
CAAT	26	8																																								34
CACT	1	3	1																																							5
CAGA	1																																									1
CAGC	1																																									1
CAGT	2																																									2
CATA		1																																								1
CATC	25	3			1																																					29
CATT	119	35	14	5			2																																			175
CCAA	6	3																																								9
CCAG		1																																								1
CCAT	16	3																																								19
CCTG	1																																									1
CGAA	1	1																																								2
CGAC	1																																									1
CGAT	1																																									1
CTAG	1																																									1
CTAT	2	1																																								3
CTCA	13	3	1	1																																						18
CTGA	1	1	1																																							3
CTTA	1																																									1
CTTT	3	2																																								5
GAAA	15		1																																							16
GAAC	2																																									2
GAAT	88	14	2																																							104
GACT	2																																									2
GAGT	3																																									3
GATA		1																																								1
GATC	1																																									1
GATG	17	4	3	1																																						25
GATT	37	3	1																																							41
GCAA	1																																									1
GCAG	1																																									1
GGAA		1																																								1
GGCA		1																																								1
GGTA	1																																									1
GGTT	3																																									3
GTAA	1																																									1
GTAT	2																																									2
GTCA	6			1			1																																			8
GTCG			1																																							1
GTGA	6		1																																							7
GTTA	5																																									5
GTTC	2		1																																							3
GTTG	10	2																																								12
GTTT	29	3		2																																						34
TAAA	7		1																																							8
TAAC	1	2																																								3
TAAG	1																																									1
TAAT	1																																									1
TACA	1																																									1
TACC	3																																									3
TAGA	2	1	1				1																																			5
TAGT	1	1	1																																							3
TATC	3	2					1																																			6
TATT	2	1																																								3
TCAA	35	4	2		1																																					42
TCAC	8	3	3																																							14
TCAG	8	3																																								11
TCAT	90	29	9	6	2		3																																			139
TCCA	10	2																																								12
TCGA	3																																									3
TCGG	2																																									2
TCTA	6	2																																								8
TCTT	2																																									2
TGAA	117	37	10	1	2		1																																			168
TGAC	9	4																																								13
TGAG	7	3	1	1																																						12
TGAT	36	9	1																																							46
TGCC	1	1																																								2
TGGA	11	2																																								13
TGGC	2	1																																								3
TGGT	4																																									4
TGTA	1																																									1
TGTC	1																																									1
TGTT	55	5	3	1																																						64
TTAA	1																																									1
TTAG	1		1																																							2
TTAT	4	1																																								5
TTCA	131	45	10	3	1																																					190
TTCC	1																																									1
TTCG	6	1		1																																						8
TTCT	8																																									8
TTGA	35	4	2																																							41
TTGG	8	4																																								12
TTGT	45	6																																								51
TTTA	1																																									1
TTTC	9	3																																								12
TTTG	103	13	4																																							120
AAAAC	6	1																																								7
AAAAG					1																																					1
AAAAT	1	1																																								2
AAACA	14	2																																								16
AAACC	1																																									1
AAACT		1																																								1
AAATC	2																																									2
AACAA	6	1																																								7
AACAG	1																																									1
AACCA	3																																									3
AACCT	1																																									1
AACTA	1																																									1
AAGAA	1																																									1
AAGAG		1																																								1
AATCA	7																																									7
AATTG	1																																									1
ACAAA	5																																									5
ACAAT	1																																									1
ACACA	1																																									1
ACAGA		1																																								1
AGTCA			1																																							1
ATTAG	1																																									1
ATTCA	3	1																																								4
ATTGT	1																																									1
ATTTG	2																																									2
ATTTT	1																																									1
CAAAA	3																																									3
CAACT		1																																								1
CAATT	1																																									1
CACAG	1																																									1
CACAT			1																																							1
CAGTT	1																																									1
CGTTT	1																																									1
CTACT		1																																								1
GAAAA	2																																									2
GAAAC	1																																									1
GAATC	1																																									1
GAATT	1																																									1
GATTG			1																																							1
GGTTA			1																																							1
GTTTT	4																																									4
TATGT	1																																									1
TCAAA			1																																							1
TCAAT	3	1																																								4
TCAGG	2																																									2
TCGAA	1																																									1
TCTAG	1																																									1
TCTTT	1																																									1
TGAAA		1																																								1
TGAAT	2	1																																								3
TGATA		1																																								1
TGATT	1																																									1
TGTGA			1																																							1
TGTTT	7																																									7
TTCAA	1	1																																								2
TTCAT	1	1																																								2
TTCGA	1																																									1
TTGAA	2																																									2
TTGAT	1																																									1
TTGGT					1																																					1
TTGTA	2																																									2
TTGTT	2																																									2
TTTCG	1																																									1
TTTTC	2																																									2
TTTTG	13	2																																								15
AAAAAC	2																																									2
AAAACA	1																																									1
AAAACG	1																																									1
AAATGA		1																																								1
AATAGT	1																																									1
AATGTG	1																																									1
ACCAAA	1																																									1
ATAACA	1																																									1
ATAATG	1																																									1
ATGATA			1																																							1
ATTCCA		1																																								1
CAACGA	1	1																																								2
CACAAA	1																																									1
CCGACA	1																																									1
GACAAA	1																																									1
GATGGT	1																																									1
GATTAT	2																																									2
TAATGG	1																																									1
TATTGT	1																																									1
TCATTG		1																																								1
TCGTTG	1																																									1
TGATGC	1																																									1
TGATGG	1																																									1
TGATTC	1																																									1
TGTTTT	1																																									1
TTCACG	1																																									1
TTTGAG	1																																									1
TTTTGT	1																																									1
AACCATC	1																																									1
AATCGTA	1																																									1
ATTCTCT		1																																								1
CAGAATT	1																																									1
GAGCAAC	1																																									1
TGAATAT		1																																								1
Frequency of classified repeat types (considering sequence complementary)
-------------------------------------------------------------------------
Repeats	5	6	7	8	9	10	11	12	13	14	15	16	17	18	19	20	21	22	23	24	25	26	27	28	29	30	31	32	33	34	35	36	37	38	39	40	41	42	43	44	45	total
A/T	-	-	-	-	-	11980	3395	1517	813	616	645	519	416	397	301	235	151	106	61	59	42	36	20	28	10	9	12	7	8	5	4	2	4	3	2	3	1	4	1		1	21413
C/G	-	-	-	-	-	81	15			1			1	1			1																									100
AC/GT	-	3563	2148	1436	900	584	348	185	95	64	31	25	16	13	10	4	7	3																								9432
AG/CT	-	1411	955	675	435	285	218	155	94	92	91	99	65	55	55	88	97	7																								4877
AT/AT	-	25	4															1	1																							31
CG/CG	-	1	1																																							2
AAC/GTT	7717	4469	1965	735	244	60	32	16	11	8	11																															15268
AAG/CTT	539	255	108	40	12	6	1		3	2	1																															967
AAT/ATT	3768	1877	840	325	111	43	32	10	6	3	1																															7016
ACC/GGT	788	378	141	36	10	2																																				1355
ACG/CGT	451	189	72	28	7	4																																				751
ACT/AGT	63	24	9																																							96
AGC/CTG	405	159	67	23	10	2		1																																		667
AGG/CCT	44	15	6	1	1																																					67
ATC/ATG	11368	6039	2460	942	300	114	44	26	8	17	3																															21321
CCG/CGG	29	5	2																																							36
AAAC/GTTT	502	83	17	7																																						609
AAAG/CTTT	58	9	2																																							69
AAAT/ATTT	44	6	1																																							51
AACC/GGTT	60	17																																								77
AACG/CGTT	15	3	1	1																																						20
AACT/AGTT	18	5	2																																							25
AAGC/CTTG	2																																									2
AAGG/CCTT	1	1																																								2
AAGT/ACTT	5																																									5
AATC/ATTG	295	57	17	1	2																																					372
AATG/ATTC	923	270	67	25	7	2	9																																			1303
AATT/AATT	7	1																																								8
ACAG/CTGT	2																																									2
ACAT/ATGT	5	3																																								8
ACCG/CGGT	5		1																																							6
ACCT/AGGT	4																																									4
ACTC/AGTG	45	15	7	3																																						70
ACTG/AGTC	42	10	2	2			1																																			57
AGAT/ATCT	30	11	2				2																																			45
AGCC/CTGG	3	3																																								6
AGCT/AGCT	1																																									1
AGGC/CCTG	3	2																																								5
ATCC/ATGG	108	23	3	2	1																																					137
ATCG/ATCG	7																																									7
AAAAC/GTTTT	60	6																																								66
AAAAG/CTTTT	6				1																																					7
AAAAT/ATTTT	2	1																																								3
AAACC/GGTTT	4				1																																					5
AAACG/CGTTT	3																																									3
AAACT/AGTTT	1	1																																								2
AAATC/ATTTG	13		1																																							14
AAATG/ATTTC	1	2																																								3
AACAC/GTGTT	1																																									1
AACAG/CTGTT	1	1																																								2
AACAT/ATGTT	1																																									1
AACCT/AGGTT	1		1																																							2
AACTC/AGTTG		1																																								1
AACTG/AGTTC	1																																									1
AAGAG/CTCTT		1																																								1
AAGTC/ACTTG			1																																							1
AATAC/ATTGT	4																																									4
AATCC/ATTGG			1																																							1
AATCG/ATTCG	3																																									3
AATCT/AGATT	1																																									1
AATTC/AATTG	14	4																																								18
ACAGC/CTGTG	1																																									1
ACATC/ATGTG			2																																							2
ACCTG/AGGTC	2																																									2
ACTAG/AGTCT	1																																									1
ACTCT/AGAGT		1																																								1
ATATC/ATATG		1																																								1
AAAAAC/GTTTTT	5																																									5
AAAACC/GGTTTT	1																																									1
AAAACG/CGTTTT	1																																									1
AAAATG/ATTTTC		1																																								1
AAACAC/GTGTTT	1																																									1
AAACTC/AGTTTG	1																																									1
AAAGAC/CTTTGT	1																																									1
AACAAT/ATTGTT	2																																									2
AACGAC/CGTTGT	2	1																																								3
AACGTG/ACGTTC	1																																									1
AATAGT/ACTATT	1																																									1
AATCAG/ATTCTG	1																																									1
AATCAT/ATGATT	2																																									2
AATGAC/ATTGTC		1																																								1
AATGAT/ATCATT	1		1																																							2
AATGGT/ACCATT	1																																									1
AATGTG/ACATTC	1																																									1
AATTCC/AATTGG		1																																								1
ACACCG/CGGTGT	1																																									1
ACCATC/ATGGTG	2																																									2
AGCATC/ATGCTG	1																																									1
AAATCGT/ACGATTT	1																																									1
AACCATC/ATGGTTG	1																																									1
AACGAGC/CGTTGCT	1																																									1
AATAGAG/ATTCTCT		1																																								1
AATATTC/AATATTG		1																																								1
AATTCAG/AATTCTG	1																																									1
